# Supplementary material for: MHConstructor: a high-throughput, haplotype-informed solution to the MHC assembly challenge
Source: Genome Biol. 2024 Oct 17;25:274. doi: 10.1186/s13059-024-03412-6 (PMC11484429; doi:10.1186/s13059-024-03412-6)
Supplement: Supplementary file 7 — Additional file 7. [file 13059_2024_3412_MOESM7_ESM.xlsx]

## Sheet: Table of contents
Table of contents:
Results
1. Haplotype-guided, de novo short read MHC assembly workflow
2. Evaluation of assembly performance metrics
Table S1. Best kmer size predictions for mappable reads, at given read counts.
Table S2. Best kmer size predictions for un-mappable reads, at given read counts.
Table S3. User hours to generate assemblies. mappable read k = 49, unmappable read k=21.
Table S4. User time (in minutes) to generate contigs and scaffold assemblies in target-capture short reads across multiple coverage depths.
3. Quantification of MHConstructor error rates using high-quality MHC reference sequences
Table S5. Assembly statistics from Norman et al., 2017 MHC reference haplotype Illumina short read dataset. SRA: SRP348947, BioProject: PRJNA764575.
Table S6. Reference MHC coverage with contigs generated from reads that mapped to reference genome.
Table S7. Reference MHC coverage with contigs generated from reads that did not map to initial reference genome.
Table S8. Number of error sites in base5-validated de novo assemblies that are caused by inclusion of a heterozygous site belonging to the alternative haplotype and those caused by assembly error.
Table S9. MHConstructor annotation accuracy of novel single nucleotide variation (SNV) using simulated synthetic 30X WGS reads from two 1000 Genomes Project individuals.
Table S10. MHConstructor annotation accuracy of novel structural variation (SV) >=2bp in length, using simulated synthetic 30X WGS reads from two 1000 Genomes Project individuals.
4. MHConstructor assembly of target-capture 60x and 1000genomes 30x WGS short read MHC data.

## Sheet: Table S1
Table S1. Best kmer size predictions for mappable reads, at given read counts.
ID	200K	500K	1M	2M	3M
EPIC0046	17	No best k	31	45	51
EPIC0053	19	No best k	25	61	33
EPIC0176	17	No best k	21	35	71
EPIC0242	19	No best k	51	45	71
EPIC0246	27	21	21	57	25
Average	19.8	NA	29.8	48.6	50.2
StDev	4.15	NA	12.54	10.43	21.19

## Sheet: Table S2
Table S2. Best kmer size predictions for un-mappable reads, at given read counts.
ID	200k	500k	1M	2M	3M
EPIC0046	17	33	17	31	31
EPIC0053	31	23	23	31	17
EPIC0176	17	17	23	19	19
EPIC0242	27	19	23	21	23
EPIC0246	36	23	27	21	17
Average	25.6	23	22.6	24.6	21.4
StDev	8.47	6.16	3.58	5.9	5.9

## Sheet: Table S3
Table S3. User hours to generate assemblies. mappable read k = 49, unmappable read k=21.
Sample ID	200k	500k	1M	2M	3M
EPIC0046	0.07	0.34	0.89	2.36	6.21
EPIC0053	0.09	0.21	0.66	1.68	3.99
EPIC0176	0.07	0.21	0.65	1.84	6.07
EPIC0242	0.08	0.24	0.55	2.16	2.85
EPIC0246	0.09	0.23	0.57	1.63	4.85
Average	0.08	0.25	0.66	1.93	4.79

## Sheet: Table S4
Table S4. User time (in minutes) to generate contigs and scaffold assemblies in target-capture short reads across multiple coverage depths, performed on high performance computing cluster
Average coverage	Starting reads	Assembly	Scaffolding+EC	Total
~25X	2 million	36	24	61
~45X	3 million	41	40	81
~60X	4 million	53	51	104

## Sheet: Table S5
Table S5. Assembly statistics from Norman et al., 2017 MHC reference haplotype Illumina short read dataset. SRA: SRP348947, BioProject: PRJNA764575.
Assembly metrics	OK649231	OK649232	OK649234	OK649235	OK649236
Number of reads	266995	217603	304342	210039	252657
Contigs (n)	1506	2227	1147	2425	1585
N50	4055	2549	6191	2274	3964
Max contig (bp)	24727	18382	36889	16305	23271
Total assembly length (bp)	4127329	3908195	4539318	3710459	4196340

## Sheet: Table S6
Table S6. Reference MHC coverage with contigs generated from reads that mapped to reference genome
MHC Haplotype	% of haplotype covered	Total haplotype covered (bp)	Average % identity	Median % identity
APD	72	3591688	99.6	100
DBB	59.48	3002824	99.7	100
MANN	80	4022500	99.53	100
QBL	60.51	2968060	99.37	100

## Sheet: Table S7
Table S7. Reference MHC coverage with contigs generated from reads that did not map to initial reference genome.
MHC Haplotype	% of haplotype covered	Total haplotype covered (bp)	Average % identity	Median % identity
APD	0.078	3872	99.8	100
DBB	0.14	7153	99.9	100
MANN	0.16	8233	99.83	100
QBL	0.053	2611	99.54	100

## Sheet: Table S8
Table S8. Number of error sites in base5-validated de novo assemblies that are caused by inclusion of a heterozygous site belonging to the alternative haplotype and those caused by assembly error.
Site category	HG00621.1	NA19240.1	NA20129.1
Heterozygous sites	5167	4602	5728
Assembly error sites	3068	5447	3021

## Sheet: Table S9
Table S9. MHConstructor annotation accuracy of novel single nucleotide variation (SNV) using simulated synthetic 30X WGS reads from two 1000 Genomes Project individuals.
Short read data	Total novel SNVs in assembly mapped sequence, Hap 1	Total novel SNVs in assembly mapped sequence, Hap 2	Number of correctly annotated novel SNVs, MHConstructor Hap 1	Number of correctly annotated novel SNVs, MHConstructor Hap 2	% of novel SNVs recovered, MHConstructor Hap 1	% of novel SNVs recovered, MHConstructor Hap 2
HG00621: ARTsim haploid	12310	12870	12221	12809	99.277	99.526
HG00621: ARTsim diploid	12367	11968	12259	11914	99.1267	99.5488
NA19240: ARTsim haploid	16940	15416	16511	15164	97.4675	98.3653
NA19240: ARTsim diploid	14085	15715	13806	15433	98.0192	98.2055

[truncated: 1 more sheets: Table S10]
